# Supplementary material for: A HER2-Displaying Virus-Like Particle Vaccine Protects from Challenge with Mammary Carcinoma Cells in a Mouse Model
Source: Vaccines (Basel). 2019 May 20;7(2):41. doi: 10.3390/vaccines7020041 (PMC6631560; doi:10.3390/vaccines7020041)
Supplement: Supplementary file 1 [file vaccines-07-00041-s001.zip]

Archive with 6 entries (5 files):
- vaccines-489305 SI figures/
- vaccines-489305 SI figures/Figure S1.pdf
- vaccines-489305 SI figures/Figure S2.pdf
- vaccines-489305 SI figures/Figure S3.pdf
- vaccines-489305 SI figures/Figure S4.pdf
- vaccines-489305 SI figures/Figure S5.pdf
